# Supplementary material for: Sustainable Thin-Film Composite Mixed-Matrix Membranes Based on Cellulose Acetate, Bimetallic ZIF-8-67, and Ionic Liquid for Enhanced Propene/Propane Separation
Source: Polymers (Basel). 2026 Feb 2;18(3):396. doi: 10.3390/polym18030396 (PMC12899611; doi:10.3390/polym18030396)
Supplement: Supplementary file 1 [file polymers-18-00396-s001.zip]

Archive with 1 entries (1 files):
- polymers-4069906-supplementary.pdf
